# Supplementary material for: Construction and application of computerized risk assessment model for supply chain finance under technology empowerment
Source: PLoS One. 2023 May 4;18(5):e0285244. doi: 10.1371/journal.pone.0285244 (PMC10159157; doi:10.1371/journal.pone.0285244)
Supplement: S1 Data — (ZIP) [file pone.0285244.s001.zip]

Archive with 10 entries (9 files):
- ╩2╛▌░n/
- ╩2╛▌░n/data.xlsx
- ╩2╛▌░n/figure1.vsdx
- ╩2╛▌░n/figure2.vsdx
- ╩2╛▌░n/figure3.vsdx
- ╩2╛▌░n/figure4.opju
- ╩2╛▌░n/figure5.opju
- ╩2╛▌░n/figure6.vsdx
- ╩2╛▌░n/figure7.opju
- ╩2╛▌░n/figure8.opju
