# Supplementary material for: Construction and application of computerized risk assessment model for supply chain finance under technology empowerment
Source: PLoS One. 2023 May 4;18(5):e0285244. doi: 10.1371/journal.pone.0285244 (PMC10159157; doi:10.1371/journal.pone.0285244)
Supplement: S1 Data — (ZIP) [file pone.0285244.s001.zip › ╩2╛▌░n/data.xlsx]

## Sheet: Sheet1
figure4
Sc=6		Sc=11		Sc=18			figure7
0.00922	0.50291	0.00924	0.50789	0.00276	0.51285		test	Training Sample	Test Sample	Overall Sample
0.13938	0.47834	0.15946	0.57797	0.09445	0.60271		1	98.08	97.44	97.76
0.276	0.44382	0.29654	0.62811	0.17974	0.71246		2	93.21	99.09	96.15
0.39954	0.39932	0.44665	0.67827	0.27151	0.81726		3	96.15	98.79	97.47
0.51004	0.35478	0.61631	0.72849	0.3828	0.91712		4	100	88.43	94.22
0.63999	0.29037	0.76004	0.80354	0.50034	0.9672		5	95.31	96.99	96.15
0.74387	0.2259	0.89065	0.86361	0.62425	0.99241		Mean Value	96.55	96.15	96.35
0.8543	0.16643	1.02122	0.91373	0.76114	1
0.98427	0.107	1.17782	0.95893	0.91101	1
1.12083	0.06253	1.36691	0.98928	1.10648	1		figure8
1.25751	0.03797	1.52986	1	1.30844	1		SVM	80.33	6.95	9.44	1631.6
1.39421	0.01839	1.7449	1	1.50385	1		FSVM	87.57	4.33	5.83	1870.2
1.58306	0.00393	2	1	1.74492	1		LSFSVM	90.03	4.81	6.51	833.2
1.7785	0.00441			1.99246	1		CSVM	96.35	3.55	4.66	473.9
1.99997	0
figure5
Ss=6		Ss=11		Ss=18
0	0.48963	0	0.49793	0	0.49794
0.15033	0.45612	0.0915	0.46869	0.13725	0.48934
0.30719	0.40185	0.24837	0.45592	0.2549	0.5057
0.43137	0.34765	0.40523	0.45974	0.35294	0.55113
0.54248	0.29348	0.52288	0.47609	0.4183	0.60079
0.66667	0.22683	0.67974	0.50896	0.52941	0.65865
0.77778	0.16851	0.83007	0.55844	0.64706	0.72895
0.9085	0.1143	0.96732	0.6121	0.75817	0.79096
1.03268	0.0684	1.09804	0.68652	0.84967	0.84056
1.18954	0.03073	1.21569	0.74852	0.98693	0.88177
1.33987	0.00967	1.34641	0.81048	1.13725	0.9188
1.4902	0	1.47712	0.85586	1.28758	0.94339
1.7451	0	1.63399	0.90947	1.45752	0.96378
2	0	1.80392	0.93402	1.64706	0.97584
		1.92157	0.95452	1.81046	0.97965
		2	0.96267	2	0.97928
